# Supplementary material for: Microarray Genotyping Identifies New Loci Associated with Dementia in Parkinson’s Disease
Source: Genes (Basel). 2021 Dec 10;12(12):1975. doi: 10.3390/genes12121975 (PMC8701809; doi:10.3390/genes12121975)
Supplement: Supplementary file 1 [file genes-12-01975-s001.zip]

Archive with 4 entries (4 files):
- figure s1.tif
- figure s2.tif
- figure s3.tif
- genes-1452527-supplementary - final-done.pdf
